# Supplementary material for: Sphingosine 1-Phosphate Receptor 5 (S1P5) Knockout Ameliorates Adenine-Induced Nephropathy
Source: Int J Mol Sci. 2022 Apr 2;23(7):3952. doi: 10.3390/ijms23073952 (PMC8999641; doi:10.3390/ijms23073952)
Supplement: Supplementary file 1 [file ijms-23-03952-s001.zip]

Archive with 1 entries (1 files):
- ijms-1596240-supplementary.pdf
